# Supplementary material for: Differences in Nanoplastic Formation Behavior Between High-Density Polyethylene and Low-Density Polyethylene
Source: Molecules. 2025 Jan 17;30(2):382. doi: 10.3390/molecules30020382 (PMC11767353; doi:10.3390/molecules30020382)
Supplement: Supplementary file 1 [file molecules-30-00382-s001.zip]

Archive with 1 entries (1 files):
- molecules-3314178-supplementary.pdf
